# Supplementary material for: Photocatalytic Hydrogenation of Alkenes Using Water as Both the Reductant and the Proton Source
Source: Adv Sci (Weinh). 2024 Oct 9;11(44):2406046. doi: 10.1002/advs.202406046 (PMC11600260; doi:10.1002/advs.202406046)
Supplement: Supplementary file 1 — Supporting Information [file ADVS-11-2406046-s001.docx]

Archive with 1 entries (1 files):
- advs202406046-sup-0001-SuppMat.pdf
